# Supplementary material for: Light-Quality-Dependent Greening and Steroidal Glycoalkaloid Accumulation in Potato Tubers: Regulatory Mechanisms and Postharvest Strategies to Reduce Food Safety Risks
Source: Foods. 2025 Sep 30;14(19):3394. doi: 10.3390/foods14193394 (PMC12523430; doi:10.3390/foods14193394)
Supplement: Supplementary file 1 [file foods-14-03394-s001.zip]

Archive with 1 entries (1 files):
- foods-3885104-supplementary.pdf
